# Supplementary material for: Application of Ligilactobacillus salivarius SP36, a Strain Isolated from an Old Cheese Seal, as an Adjunct Culture in Cheesemaking
Source: Foods. 2024 Jul 21;13(14):2296. doi: 10.3390/foods13142296 (PMC11276500; doi:10.3390/foods13142296)
Supplement: Supplementary file 1 [file foods-13-02296-s001.zip]

Archive with 1 entries (1 files):
- foods-3040290-supplementary.pdf
